# Supplementary material for: Amfor-Mediated cGMP-PKG Signaling and Transcriptomic Divergence Underlying Division of Labor in Apis mellifera ligustica
Source: Insects. 2026 Jun 3;17(6):583. doi: 10.3390/insects17060583 (PMC13300421; doi:10.3390/insects17060583)
Supplement: Supplementary file 1 [file insects-17-00583-s001.zip]

Archive with 1 entries (1 files):
- insects-4240287-supplementary.xlsx
