# Supplementary material for: Amfor-Mediated cGMP-PKG Signaling and Transcriptomic Divergence Underlying Division of Labor in Apis mellifera ligustica
Source: Insects. 2026 Jun 3;17(6):583. doi: 10.3390/insects17060583 (PMC13300421; doi:10.3390/insects17060583)
Supplement: Supplementary file 1 [file insects-17-00583-s001.zip › insects-4240287-supplementary.xlsx]

## Sheet: Title
Transcriptomics reveals the foraging gene regulating the division of labor in Apis mellifera
Zongwen Hu1, 2*#, Daohao Xie2#, Xu Dai2#, Juan Yang1, Chunhui Miao1, Fangdong You3, Jun Liu4, Yahui Li2*
1 Institute of sericulture and apiculture, Yunnan Academy of Agricultural Sciences, Caoba 661101, China
2 Facultye of Animal Science and Technology, Yunnan Agricultural University, Kunming 650201, China
3 Livestock chief station of Yunnan Province, Kunming 650224, China
4 Puer Milin Biotechnology Co., LTD, Puer 665000, China
# These authors contributed equally to this work
*Corresponding author. Email: kmliyh@163.com (Y. L)

## Sheet: Table S1
Supplementary Table 1 Oligo nucleotides used in the test
Number	Gene	Oligo name	Oligo sequence (5' to 3')
1	Amfor	Amfor-F	TTGCCTGGTGATAGACCGTG
		Amfor-R	TCGCTCTATTCTCCCATCCTTC
2	AmEf	AmEf-F	CGGTATTTTGAAACCAGGTATGCT
		AmEf-R	CACGTAACCACGCCTCAACT
3	AmCamkii	Camkii-F	CGTATGGCACAAGAGGGACA
		Camkii-R	CTTTTCGAACCGTCGCCATC
4	AmGycbeta1	Gycbeta1-F	ACCCGTTACCATGAAAGGCA
		Gycbeta2-R	TGGCGGTTGCCATAGTGATT
5	LOC100576135	AmGr1-F	CTGGTGGTGTGGTCGCTATT
		AmGr1-R	TCGCAAAACAATTCACAACTTCA
6	LOC100577028	AmIgf1-F	CACCAGGCGTGAAAACATCA
		AmIgf1-R	AAATCCTCCGCGTCACTCAA
7	LOC100577986	AmCG-F	TGTGCCCGATGCTCTTTCAT
		AmCG-R	GTCGCCCTTCTATGCGTGTA
8	LOC100578218	AmNADH-F	AATCCACGATATTTTGTACCCCT
		AmNADH-R	CCATGCCTCCCATTCTACAGG
9	LOC100579015	Lrc15-F	TCACTTTGCTGAATGAGTGCT
		Lrc15-R	GGTGGACATTTTGCTTCCCA
10	LOC100576527	AmAtf2-F	TTGACCAAACACCTACGCCA
		AmAtf2-R	AGTGCTACGTTCGTCTCGTTT
11	COX3	COX3-F	TCAACATCGAGGTCGCAAACA
		COX3-R	TGCAGTATGTTGACTGTACAAAGG
12	COX2	COX2-F	TTCCAATAAAAATCCCACTACGTTT
		COX2-R	TCGTCCTGGAACTGCATCAA
13	ATP6	ATP6-F	TCCTTAGTCATTTAGTTC
		ATP6-R	AATTTGCTGATAATCGAA
